# Supplementary material for: Vascular Endothelial Cell-Derived Exosomal Sphingosylphosphorylcholine Attenuates Myocardial Ischemia–Reperfusion Injury through NR4A2-Mediated Mitophagy
Source: Int J Mol Sci. 2024 Mar 14;25(6):3305. doi: 10.3390/ijms25063305 (PMC10970187; doi:10.3390/ijms25063305)
Supplement: Supplementary file 1 [file ijms-25-03305-s001.zip]

Archive with 1 entries (1 files):
- Supplementary materials (Figure S1).pdf
